# Supplementary material for: Diversity of Fungal DNA Methyltransferases and Their Association With DNA Methylation Patterns
Source: Front Microbiol. 2021 Jan 22;11:616922. doi: 10.3389/fmicb.2020.616922 (PMC7862722; doi:10.3389/fmicb.2020.616922)
Supplement: Supplementary file 1 [file Data_Sheet_1.xlsx]

## Sheet: 工作表1
Supplementary table 1. List of accession numbers for the DNMT1 family and RID/Masc1 proteins.
Organism	Public ID	Enzyme type	Protein ID
Coprinopsis cinerea	XP_001829400	Dnmt1	Copci_Dnmt1b
	XP_001833175	Dnmt1	Copci_Dnmt1a
Laccaria bicolor	XP_001873517	Dnmt1	Lacbi_Dnmt1b
	XP_001875435	Dnmt1	Lacbi_Dnmt1a
Agaricus bisporus	XP_006458036	Dnmt1	Agabi_Dnmt1a
	XP_006453977	Dnmt1	Agabi_Dnmt1b
Schizophyllum commune	XP_003034892	Dnmt1	Schco_Dnmt1a
	XP_003037017	Dnmt1	Schco_Dnmt1b
Pleurotus eryngii var. eryngii	jgi|Pleery1|1535796|MIX20937_289_15	Dnmt1	Pleer_Dnmt1b
	jgi|Pleery1|1499245|estExt_fgenesh1_pg.C_1660007	Dnmt1	Pleer_Dnmt1c
	gi|Pleery1|1447048|fgenesh1_kg.38_#_135_#_Locus5750v2rpkm5.76	Dnmt1	Pleer_Dnmt1a
Pleurotus tuoliensis	QCWT01000005.1	Dnmt1	Pletu_Dnmt1a
	QCWT01000012.1	Dnmt1	Pletu_Dnmt1b
	QCWT01000007.1	Dnmt1	Pletu_Dnmt1c
Pleurotus ostreatus	KDQ33030	Dnmt1	Pleos_Dnmt1a
	KDQ30406	Dnmt1	Pleos_Dnmt1b
	KDQ31353	Dnmt1	Pleos_Dnmt1c
Heterobasidion parviporum	PDUQ01000004.1	Dnmt1	Hetpa_Dnmt1a
	PDUQ01000001.1	Dnmt1	Hetpa_Dnmt1b
Postia placenta	XP_002472324.1	Dnmt1	Pospl_Dnmt1a
	XP_002474649.1	Dnmt1	Pospl_Dnmt1b
Ganoderma sinense	PIL24323	Dnmt1	Gansi_Dnmt1a
	PIL29860	Dnmt1	Gansi_Dnmt1b
Cryphonectria parasitica	jgi|Crypa2|250452|	RID	Crypa_RID
	jgi|Crypa2|235665|	Dim2	Crypa_Dim2
Aspergillus flavus	jgi|Aspfl1|31159|7000001155829982	RID	Aspfl_RID
Magnaporthe oryzae	MGG_00889	Dim2	Magor_Dim2
	MGG_02795	RID	Magor_RID
Neurospora crassa	Ncra|NCU02247	Dim2	Neucr_Dim2
	Ncra|NCU11205	RID	Neucr_RID
Neurospora sitophila	5940A_lg6_Dim2_1	RID	Neusi_Dim2
	5940A_lg1_RID_1	Dim2	Neusi_RID
Neurospora tetrasperma	EGO55719	RID	Neute_Dim2
	EGO51717	Dim2	Neute_RID
Cordyceps militaris	CCM_03831	Dim2	Cormi_Dim2
	CCM_03609	RID	Cormi_RID
Fusarium oxysporum	jgi|FoxF201_1|860299|estExt_fgenesh1_pg.C_6_t20233	Dim2	Fusox_Dim2
	jgi|FoxF201_1|845424|MIX27373_15_56	RID	Fusox_RID
Metarhizium robertsii	jgi|Metro1|451|MAA_04944T0	Dim2	Metro_Dim2
	jgi|Metro1|5791|MAA_03836T0	RID	Metro_RID
Metarhizium anisopliae	Mani|MAA_04944	Dim2	Metan_Dim2
	Mani|MAA_03836	RID	Metan_RID
Uncinocarpus reesii	Uree|UREG_05465	Dim2	Uncre_Dim2
	Uree|UREG_03572	RID	Uncre_RID
Tuber melanosporum	jgi|Tubme1|2037|GSTUMT00003328001	Dim2	Tubme_Dim2
	jgi|Tubme1|7469|GSTUMT00012206001	RID	Tubme_RID
Ascobolus immersus	Ascim1|Ascim1_37441	Dim2	Ascim_Dim2
	Ascim1|Ascim1_243387	Masc1	Ascim_Masc1
	Ascim1|Ascim1_412515	Masc2	Ascim_Masc2
Cochliobolus heterostrophus	tr|M2V515|M2V515_COCH5	Dim2	Coche_Dim2
	tr|M2URQ0|M2URQ0_COCH5	RID	Coche_RID
Ophiostoma novo-ulmi	jgi|Ophnu1|1986898|OphioH327g8317	Dim2	Ophnu_Dim2
Phycomyces blakesleeanus	jgi|Phybl2|132318|	Dnmt1	Phybl_Dnmt1
	jgi|Phybl2|77038|	Dim2	Phybl_Dim2
