# Supplementary material for: Diversity of Fungal DNA Methyltransferases and Their Association With DNA Methylation Patterns
Source: Front Microbiol. 2021 Jan 22;11:616922. doi: 10.3389/fmicb.2020.616922 (PMC7862722; doi:10.3389/fmicb.2020.616922)
Supplement: Supplementary file 2 [file Data_Sheet_2.xlsx]

## Sheet: 工作表1
Supplementary Table 2. Information on methylation data determined by WGBS in 9 fungi.
Organism	Stage	Data accession NO.	Genome and annotation data linkage	File type			Mappability (%)
Coprinopsis cinerea	Mycelia	GSE19824	ftp://ftp.ncbi.nlm.nih.gov/genomes/all/GCF/000/182/895/GCF_000182895.1_CC3/GCF_000182895.1_CC3_genomic.fna.gz	Genome	SRX020146	SRR042630	89
			ftp://ftp.ncbi.nlm.nih.gov/genomes/all/GCF/000/182/895/GCF_000182895.1_CC3/GCF_000182895.1_CC3_genomic.gff.gz	Annotation
Laccaria bicolor	Mycelia	GSE19824	ftp://ftp.ncbi.nlm.nih.gov/genomes/all/GCF/000/143/565/GCF_000143565.1_V1.0/GCF_000143565.1_V1.0_genomic.fna.gz	Genome	SRX020148	SRR042633	57
			ftp://ftp.ncbi.nlm.nih.gov/genomes/all/GCF/000/143/565/GCF_000143565.1_V1.0/GCF_000143565.1_V1.0_genomic.gff.gz	Annotation
Postia placenta	Mycelia	GSE19824	ftp://ftp.ncbi.nlm.nih.gov/genomes/all/GCF/002/117/355/GCF_002117355.1_PosplRSB12_1/GCF_002117355.1_PosplRSB12_1_genomic.fna.gz	Genome	SRX020157	SRR042649	80
			ftp://ftp.ncbi.nlm.nih.gov/genomes/all/GCF/002/117/355/GCF_002117355.1_PosplRSB12_1/GCF_002117355.1_PosplRSB12_1_genomic.gff.gz	Annotation
Ganoderma sinense	Mycelia	GenBank SRP026627	ftp://ftp.ncbi.nlm.nih.gov/genomes/all/GCA/002/760/635/GCA_002760635.1_GanSi1.6/GCA_002760635.1_GanSi1.6_genomic.fna.gz	Genome		SRR929357	77
			ftp://ftp.ncbi.nlm.nih.gov/genomes/all/GCA/002/760/635/GCA_002760635.1_GanSi1.6/GCA_002760635.1_GanSi1.6_genomic.gff.gz	Annotation
Magnaporthe oryzae	Conidia	GSE43844	ftp://ftp.ncbi.nlm.nih.gov/genomes/all/GCF/000/002/495/GCF_000002495.2_MG8/GCF_000002495.2_MG8_genomic.fna.gz	Genome	SRX220418	SRR653494	83
	Mycelia		ftp://ftp.ncbi.nlm.nih.gov/genomes/all/GCF/000/002/495/GCF_000002495.2_MG8/GCF_000002495.2_MG8_genomic.gff.gz	Annotation	SRX220417	SRR653493	82
	Appressoria				SRX220419	SRR653495	79
Metarhizium robertsii	Conidia 9d	GSE78019	ftp://ftp.ncbi.nlm.nih.gov/genomes/all/GCF/000/187/425/GCF_000187425.2_MAA_2.0/GCF_000187425.2_MAA_2.0_genomic.fna.gz	Genome	SRX1589901	SRR3175453	93
	Conidia 15d		ftp://ftp.ncbi.nlm.nih.gov/genomes/all/GCF/000/187/425/GCF_000187425.2_MAA_2.0/GCF_000187425.2_MAA_2.0_genomic.gff.gz	Annotation	SRX1589902	SRR3175454	93
	Mycelia				SRX1589900	SRR3175452	91
Uncinocarpus reesii	Mycelia	GSE19824	ftp://ftp.ncbi.nlm.nih.gov/genomes/all/GCF/000/003/515/GCF_000003515.1_ASM351v2/GCF_000003515.1_ASM351v2_genomic.fna.gz	Genome	SRX020163	SRR042657	94
			ftp://ftp.ncbi.nlm.nih.gov/genomes/all/GCF/000/003/515/GCF_000003515.1_ASM351v2/GCF_000003515.1_ASM351v2_genomic.gff.gz	Annotation
Tuber melanosporum	Fruitbody	GSE49700	ftp://ftp.ncbi.nlm.nih.gov/genomes/all/GCF/000/151/645/GCF_000151645.1_ASM15164v1/GCF_000151645.1_ASM15164v1_genomic.fna.gz	Genome	SRX333179	SRR949900	79
	Free-living mycelia		ftp://ftp.ncbi.nlm.nih.gov/genomes/all/GCF/000/151/645/GCF_000151645.1_ASM15164v1/GCF_000151645.1_ASM15164v1_genomic.gff.gz	Annotation	SRX333180	SRR949901	83
Phycomyces blakesleeanus	Mycelia	GSE19824	ftp://ftp.ncbi.nlm.nih.gov/genomes/all/GCF/001/638/985/GCF_001638985.1_Phybl2/GCF_001638985.1_Phybl2_genomic.fna.gz	Genome	SRX020154	SRR042643	60
			ftp://ftp.ncbi.nlm.nih.gov/genomes/all/GCF/001/638/985/GCF_001638985.1_Phybl2/GCF_001638985.1_Phybl2_genomic.gff.gz	Annotation
